# Supplementary material for: Elemental Fingerprinting Combined with Machine Learning Techniques as a Powerful Tool for Geographical Discrimination of Honeys from Nearby Regions
Source: Foods. 2024 Jan 12;13(2):243. doi: 10.3390/foods13020243 (PMC10814624; doi:10.3390/foods13020243)
Supplement: Supplementary file 1 [file foods-13-00243-s001.zip]

Archive with 1 entries (1 files):
- foods-2799774-supplementary.pdf
